# Supplementary material for: Intra-Patient Genomic Variations of Human Papillomavirus Type 31 in Cervical Cancer and Precancer
Source: Viruses. 2023 Oct 17;15(10):2104. doi: 10.3390/v15102104 (PMC10612030; doi:10.3390/v15102104)
Supplement: Supplementary file 1 [file viruses-15-02104-s001.zip]

Archive with 1 entries (1 files):
- viruses-2668267-supplementary.pdf
